# Supplementary material for: Concussion Knowledge, Attitudes and Behaviours Among Australian Taekwondo Athletes: A Cross-Sectional Exploratory Study
Source: Sports (Basel). 2025 Nov 13;13(11):409. doi: 10.3390/sports13110409 (PMC12656089; doi:10.3390/sports13110409)
Supplement: Supplementary file 1 [file sports-13-00409-s001.zip]

Archive with 1 entries (1 files):
- sports-3936413-supplementary.pdf
